# Supplementary material for: The evolution of human population distance to water in the USA from 1790 to 2010
Source: Nat Commun. 2019 Jan 25;10:430. doi: 10.1038/s41467-019-08366-z (PMC6347611; doi:10.1038/s41467-019-08366-z)
Supplement: Supplementary file 2 — Source Data [file 41467_2019_8366_MOESM2_ESM.xlsx]

## Sheet: Fig3_a&b
DMR (km)	MEAN1790	MEAN1800	MEAN1810	MEAN1820	MEAN1830	MEAN1840	MEAN1850	MEAN1860	MEAN1870	MEAN1880	MEAN1890	MEAN1900	MEAN1910	MEAN1920	MEAN1930	MEAN1940	MEAN1950	MEAN1970	MEAN1980	MEAN1990	MEAN2000	MEAN2010
0	2.5	3.5	2.4	3.3	4.5	5.8	5.2	6.8	8.2	10.4	13.1	15.4	18.5	21.3	23.9	25.3	27.8	34.6	37.7	39.9	45.6	50.4
1	2.1	3	2	2.7	3.8	5.1	4.6	6.2	7.7	10	12.6	14.9	18.3	21.4	24.3	25.8	28.9	36.7	40	42.8	49.2	52.8
2	1.9	2.6	1.7	2.3	3.2	4.3	3.8	5.3	6.5	8.4	10.6	12.7	15.6	18	20.7	22.1	24.9	32.6	35.6	38.6	44.2	48
3	1.8	2.5	1.7	2.2	3	4	3.5	4.7	5.8	7.4	9.2	11.1	13.4	15.4	17.9	19.1	21.7	28.9	32	34.8	40.1	44
4	1.8	2.4	1.6	2.1	2.8	3.8	3.3	4.4	5.3	6.9	8.5	10.4	12.4	14.2	16.5	17.6	20.1	26.9	29.8	32.6	37.4	41
5	1.7	2.3	1.5	2	2.7	3.6	3	4.1	5	6.4	7.9	9.7	11.7	13.1	15.3	16.4	18.8	24.9	27.6	30.4	34.8	38.1
6	1.7	2.3	1.5	2	2.6	3.5	2.9	3.8	4.7	6	7.3	9	10.8	12	14	15.1	17.2	23.1	25.7	28.4	32.6	35.9
7	1.6	2.2	1.4	1.9	2.5	3.3	2.7	3.6	4.3	5.6	7	8.5	10.1	11.4	13.3	14.3	16.4	22	24.6	27.3	31.3	34.5
8	1.6	2.1	1.4	1.8	2.3	3.1	2.4	3.3	4	5.2	6.5	7.9	9.5	10.9	12.7	13.7	15.8	21.1	23.5	26.1	30	33.4
9	1.6	2.1	1.3	1.7	2.2	2.9	2.2	3	3.7	4.8	6	7.5	9	10.5	12.3	13.2	15.3	20.6	22.9	25.4	29.3	32.3
10	1.5	2.1	1.3	1.7	2.1	2.8	2.1	2.9	3.5	4.5	5.6	6.9	8.5	9.8	11.7	12.6	14.7	19.9	22.3	24.8	28.7	31.7
11	1.4	1.9	1.2	1.6	1.9	2.6	1.8	2.5	3.1	4	5	6.3	7.7	8.8	10.7	11.6	13.5	18.4	20.8	23.6	27.4	30.4
12	1.3	1.7	1	1.4	1.7	2.3	1.6	2.2	2.7	3.7	4.6	5.7	7.1	8.1	9.7	10.5	12.3	16.9	19.1	21.7	25.2	28.3
13	1.2	1.6	0.9	1.2	1.5	2	1.4	1.9	2.4	3.4	4.2	5.3	6.5	7.4	8.8	9.5	11.2	15.2	17.4	19.9	22.8	25.6
14	1.1	1.4	0.8	1.1	1.4	1.8	1.2	1.7	2.1	3	3.8	4.9	6.2	7.1	8.5	9.4	10.9	14.9	16.9	19.1	21.6	23.9
15	1	1.4	0.7	1	1.3	1.7	1.1	1.5	1.9	2.6	3.3	4.2	5.2	6.1	7.2	8	9.4	13.2	15.4	17.5	19.9	22.7
16	1	1.3	0.7	1	1.3	1.7	1.1	1.5	1.8	2.5	3.2	4	5.3	6.2	7.3	8	9.4	13.3	15.2	17.2	19.5	22.1
17	1	1.3	0.7	1	1.2	1.6	1	1.3	1.7	2.3	3.1	3.8	4.9	5.7	6.8	7.5	9	13.3	15.2	17.3	19.6	22
18	0.9	1.5	0.6	0.8	1.1	1.4	0.9	1.2	1.5	2.1	2.7	3.3	4.1	4.8	5.9	6.7	8.1	12.3	14.5	16.4	18.6	21
19	1	1.5	0.6	0.8	1.1	1.4	0.9	1.2	1.5	2.1	2.7	3.3	4.2	5	6.4	7.3	8.9	13.3	15	17.1	18.8	21.6
20	1.1	1.4	0.6	0.7	1	1.3	0.8	1.1	1.4	2	2.7	3.2	4.1	4.8	6	7.1	8.6	12.9	14.7	16.6	18.8	21.8

## Sheet: Fig3_c
decade	slope
1790	-0.0260779
1800	-0.0256772
1810	-0.0330087
1820	-0.0321527
1830	-0.0329004
1840	-0.0342588
1850	-0.0383117
1860	-0.0391902
1870	-0.0393253
1880	-0.0385864
1890	-0.0377714
1900	-0.0379659
1910	-0.0374026
1920	-0.0368977
1930	-0.036075
1940	-0.0351203
1950	-0.0339774
1970	-0.031958
1980	-0.0310942
1990	-0.0300795
2000	-0.0304297
2010	-0.0298603

## Sheet: Fig3_d
Decade	gw11	gw12	gw13	gw14	gw15	gw22	gw23	gw24	gw33	gw34
1800	0	0	0	3.2	0	0	0	1.1	0	3.4
1810	0	0	0	2.7	0	0	0	1.5	0	3.6
1820	0	0	0	3.1	0	0	0.1	2.4	0	4.6
1830	0	0	0	3.7	0	0	0.2	3.5	0	5.9
1840	0	0	0	4.7	0	0	0.5	5.2	0	7.2
1850	0	0.1	0.2	5.5	0.1	0	1.1	6.7	0.1	7.3
1860	0.1	0.1	0.5	7.5	0.7	0	3.1	9.3	0.4	8.9
1870	0.1	0.1	0.9	8.6	1.1	0.1	5.5	11.8	0.7	10.1
1880	0.2	0.3	2.3	10.9	2	0.2	7.9	14.5	1.7	12.6
1890	0.3	0.7	3.6	13.5	8	0.4	11.8	17.2	2.8	14.7
1900	0.4	0.8	4.2	16.3	11.3	0.6	15.2	20.4	3.7	17.6
1910	0.8	1.4	5.2	20.1	26.3	1.1	18.8	23.6	5.1	20.4
1920	1.1	1.8	6.2	23.3	33.3	1.4	21.9	26.7	6.1	22.2
1930	1.3	2.6	7.5	27.5	39.4	1.5	26.5	29.9	7.9	25.3
1940	1.6	2.9	8.1	30.5	43.5	1.7	27.5	31.8	8.5	26.9
1950	2.5	3.5	10.1	35	65.1	1.9	30.9	34.9	10.6	29.9
1970	5.1	4.6	15.4	47.4	108.5	2.7	40.1	43.7	16.5	38.5
1980	7.4	6.1	19.5	52.6	131.4	3.6	41.5	47.9	19	41.4
1990	9.7	7.6	23.7	58.2	157.7	3.8	43.8	49.5	22.3	44.4
2000	13.8	10.4	29	66.5	200.3	4.6	48.8	54.5	26.8	49.2
2010	17.2	13.1	34.5	73	230.9	5.4	51.9	58.2	29.6	53.2

## Sheet: Fig4_a&b&c
huc	D_FL4	MEAN2010	MEAN_1870	MEAN_1850
1	0	156.524	32.2402	25.0452
1	1	136.022	30.5058	22.2598
1	2	111.551	27.3523	20.0812
1	3	101.156	26.787	20.0928
1	4	91.2984	23.4801	17.8836
1	5	78.748	20.0918	16.4651
1	6	75.52	19.1934	15.5946
1	7	72.8084	18.3348	14.9285
1	8	71.6199	16.6488	13.6525
1	9	67.0107	13.7746	11.1676
1	10	60.0291	12.5705	9.80604
1	11	52.2581	10.0864	8.54724
1	12	41.8572	8.66717	7.17029
1	13	32.1912	6.89255	5.69896
1	14	28.484	5.40545	5.05062
1	15	25.1321	6.34219	4.81313
1	16	29.7195	8.50839	6.38363
1	17	37.9508	9.94839	8.12293
1	18	36.4257	9.61354	8.58495
1	19	51.7703	9.70045	8.75237
1	20	46.6397	7.81795	9.02391
3	0	41.6016	7.09764	5.79027
3	1	53.3319	7.16775	5.79659
3	2	58.8679	7.26571	5.80946
3	3	60.7816	7.27972	5.81434
3	4	60.2288	7.26453	5.8146
3	5	60.4435	7.23683	5.75969
3	6	63.0366	7.16587	5.71338
3	7	65.2528	6.94909	5.65289
3	8	69.1027	6.97926	5.67263
3	9	71.3227	6.72503	5.54057
3	10	76.2849	6.54528	5.16438
3	11	80.7271	6.2141	4.94553
3	12	80.5131	5.97564	4.56235
3	13	79.561	5.01974	3.86861
3	14	82.3177	4.20713	3.16866
3	15	83.0414	3.51019	2.55723
3	16	80.7749	3.01242	2.02088
3	17	83.129	2.8958	1.73266
3	18	82.818	2.46503	1.49902
3	19	79.536	1.99959	1.27334
3	20	87.6001	1.96384	1.17434
15	0	36.6328	0.132782	0.000137445
15	1	35.612	0.0510541	0.000153314
15	2	31.6529	0.0786887	0.000164769
15	3	29.0108	0.122367	0.000172848
15	4	27.0699	0.0411447	0.000172872
15	5	25.3014	0.0391024	0.000179309
15	6	24.5422	0.0361493	0.000181035
15	7	21.0863	0.0336083	0.000193423
15	8	19.455	0.0310054	0.000191054
15	9	18.6546	0.0300361	0.000177058
15	10	19.0433	0.0283136	0.000164386
15	11	19.578	0.026666	0.000135971
15	12	17.2214	0.0257488	0.000143033
15	13	13.6023	0.023818	0.000141663
15	14	9.22984	0.0243376	0.000152763
15	15	6.6998	0.0246305	0.00017479
15	16	4.45225	0.0251805	0.000192194
15	17	3.67538	0.0238622	0.000251127
15	18	4.68796	0.0214573	0.000296194
15	19	2.39618	0.0216339	0.000379026
15	20	2.00399	0.0206406	0.000456313

## Sheet: Fig4_d&e&f
	decade	slope1	slope3	slope15	sig1	sig3	sig15
1	1790	-0.0352664			1.6e-10	2.07e-06	0
2	1800	-0.0345086			3.21e-09	8.14e-05	0
3	1810	-0.0349499			6.16e-10	9.24e-05	0
4	1820	-0.0321642			1.62e-08	0.0491196	0
5	1830	-0.0299531			1.92e-07	7.13e-08	0
6	1840	-0.0337902	-0.0444359		4.58e-09	4.95e-09	0
7	1850	-0.0347552	-0.0462441		8.11e-08	1.83e-09	0.0018301
8	1860	-0.037968	-0.0446537	-0.00243496	2.76e-09	3.28e-09	0.807503
9	1870	-0.0386288	-0.0412517	-0.02731	8.54e-09	1.71e-09	0.00030167
10	1880	-0.0377073	-0.0401232	-0.00149543	1.95e-08	4.84e-09	0.841543
11	1890	-0.0366185	-0.0399708	-0.00269241	4.31e-08	6.19e-09	0.697916
12	1900	-0.0380992	-0.0371361	-0.0104351	1.45e-08	7.39e-09	0.157498
13	1910	-0.0378455	-0.0342484	-0.00451044	1.07e-08	5.95e-08	0.570514
14	1920	-0.0364566	-0.0321178	-0.0138034	3.76e-08	4.72e-08	0.122256
15	1930	-0.0371284	-0.0256741	-0.0221069	2.13e-08	2.11e-06	0.00135865
16	1940	-0.0369377	-0.0211415	-0.020157	2.14e-08	2.13e-05	0.00730318
17	1950	-0.0381519	-0.015792	-0.0291607	1.83e-09	0.000119259	0.000126988
18	1970	-0.0363668	0.0057439	-0.0411549	5.74e-09	0.0169017	4.13e-11
19	1980	-0.0353228	0.00894558	-0.0426223	1.96e-08	0.000675596	1.33e-11
20	1990	-0.034233	0.0159595	-0.0461837	5.13e-08	1.11e-06	1.47e-13
21	2000	-0.0335157	0.0159856	-0.0467627	7.58e-08	3.52e-06	3.83e-12
22	2010	-0.0325444	0.0212357	-0.0480109	1.75e-07	4.67e-10	1.99e-16

## Sheet: SFig1_a
huc_id	Psum	gd	hd	Dh/Dg
1	1185.3	4	2	0.5
2	1118.43	4	3	0.75
3	1312.96	4	4	1
4	890.64	5	3	0.6
5	1139.6	4	2	0.5
6	1370.99	3	2	0.666667
7	882.35	4	3	0.75
8	1431.03	3	3	1
9	579.69	5	2	0.4
10	543.2	4	2	0.5
11	825.88	4	3	0.75
12	830.49	6	6	1
13	383.45	6	3	0.5
14	398.87	5	1	0.2
15	324.27	5	3	0.6
16	321.84	6	2	0.333333
1702	590.06	4	1	0.25
1802	1671.41	4	3	0.75
1718	495.58	4	3	0.75

## Sheet: SFig1_b
huc	FL	cdf_AREA (%)	cdf_POP (%)
3	0	9.1	6.2
3	1	23.6	18.7
3	2	36.6	31.1
3	3	45.7	40.1
3	4	53.9	48.1
3	5	63.9	57.9
3	6	70.3	64.5
3	7	76.8	71.3
3	8	82.1	77.3
3	9	86	81.8
3	10	89.3	85.8
3	11	91.5	88.8
3	12	93.5	91.4
3	13	95.1	93.4
3	14	96.2	94.9
3	15	97.1	96.1
3	16	97.8	97.1
3	17	98.5	98
3	18	99.1	98.8
3	19	99.6	99.4
3	20	100	100
14	0	6.6	22
14	1	17.8	48.4
14	2	28	62.5
14	3	35.2	69.1
14	4	42	73.8
14	5	50.5	78.8
14	6	56.3	82
14	7	62.6	85.1
14	8	68.4	87.5
14	9	73.2	89.5
14	10	77.8	91.7
14	11	81.5	93.5
14	12	85.3	95
14	13	88.8	96.4
14	14	91.4	97.3
14	15	93.7	98.1
14	16	95.4	98.7
14	17	97	99.2
14	18	98.3	99.5
14	19	99.3	99.8
14	20	100	100

## Sheet: SFig2
GW	D_FL4	MEAN_2010
11	0	28.1
11	1	29.3
11	2	25.7
11	3	22
11	4	20
11	5	18.3
11	6	17.3
11	7	14.7
11	8	13.8
11	9	13.2
11	10	13.6
11	11	14.1
11	12	12.2
11	13	9.9
11	14	7.3
11	15	5
11	16	2.8
11	17	2.1
11	18	2
11	19	2.3
11	20	2.8
12	0	21.1
12	1	22
12	2	21.1
12	3	19.4
12	4	18.1
12	5	15.3
12	6	13.6
12	7	12.5
12	8	11.1
12	9	10.5
12	10	9.9
12	11	10.4
12	12	9.8
12	13	8.4
12	14	8.6
12	15	8.4
12	16	7.6
12	17	8
12	18	8.7
12	19	7.5
12	20	7.4
13	0	49.2
13	1	55.3
13	2	51.4
13	3	46.9
13	4	41
13	5	33.4
13	6	27.8
13	7	23.7
13	8	20.4
13	9	22
13	10	22.9
13	11	23.4
13	12	22.9
13	13	21
13	14	21
13	15	23.4
13	16	25
13	17	28.9
13	18	37
13	19	40.1
13	20	40.9
14	0	40.6
14	1	58.6
14	2	65.2
14	3	66.8
14	4	67.7
14	5	70.3
14	6	73.4
14	7	77.3
14	8	85.6
14	9	89.8
14	10	93.7
14	11	96.4
14	12	93.5
14	13	94
14	14	91.1
14	15	87.2
14	16	87.4
14	17	86.9
14	18	76.7
14	19	86.7
14	20	98.3
15	0	230.9
15	1	276.5
15	2	289
15	3	292.9
15	4	288.5
15	5	259.4
15	6	221
15	7	188.7
15	8	162.9
15	9	183
15	10	138.7
15	11	120.2
15	12	128.3
15	13	123.4
15	14	122.7
15	15	140.8
15	16	171.8
15	17	210.6
15	18	221.5
15	19	193
15	20	172.4
22	0	10
22	1	10.2
22	2	8.6
22	3	6.8
22	4	5.7
22	5	4.8
22	6	4.1
22	7	3.4
22	8	3.3
22	9	2.6
22	10	2.3
22	11	2.3
22	12	2.6
22	13	2.7
22	14	2.8
22	15	2.9
22	16	2.5
22	17	1.9
22	18	2.3
22	19	3
22	20	3.1
23	0	58.5
23	1	66.2
23	2	63.7
23	3	63.1
23	4	61.2
23	5	54.9
23	6	53.3
23	7	54.5
23	8	56.8
23	9	55.2
23	10	49.8
23	11	47.8
23	12	40.9
23	13	32.7
23	14	31.3
23	15	31.3
23	16	26.6
23	17	20.5
23	18	14.1
23	19	10.5
23	20	9.2
24	0	79.7
24	1	71.6
24	2	59.6
24	3	53.1
24	4	48.3
24	5	45.1
24	6	42.5
24	7	41.5
24	8	40.2
24	9	39.8
24	10	40.8
24	11	43.4
24	12	44.1
24	13	42.2
24	14	39.5
24	15	38.1
24	16	38.9
24	17	36.4
24	18	32.9
24	19	38.2
24	20	42.2
33	0	37.8
33	1	41.7
33	2	38.9
33	3	35.4
33	4	32.1
33	5	29
33	6	26.6
33	7	25.8
33	8	23.8
33	9	22.9
33	10	21.7
33	11	21.4
33	12	21.9
33	13	20.4
33	14	18.4
33	15	17.4
33	16	18.2
33	17	18.5
33	18	18.1
33	19	15.2
33	20	13.7
34	0	73.5
34	1	70.2
34	2	62.8
34	3	57.2
34	4	53.9
34	5	50.8
34	6	48.5
34	7	46.1
34	8	44.4
34	9	42.3
34	10	42.2
34	11	38.8
34	12	35.1
34	13	30.6
34	14	29.7
34	15	27.6
34	16	27.2
34	17	28.1
34	18	24.9
34	19	24.1
34	20	23.1

## Sheet: SFig3
	decade	slope1	slope2	slope3	slope4	slope5	slope6	slope7	slope8	slope9	slope10	slope11	slope12	slope13	slope14	slope15	slope16	slope17A	slope18A	slope1718	sig1	sig2	sig3	sig4	sig5	sig6	sig7	sig8	sig9	sig10	sig11	sig12	sig13	sig14	sig15	sig16	sig17A	sig18A	sig1718
1	1790	-0.0352664	-0.0207203																		1.6e-10	3.42e-06	2.07e-06	2.87e-05	0.603721	0.00114716	0	0	0	0	0	0	0	0	0	0	0	0	0
2	1800	-0.0345086	-0.023977		-0.0310406	0.00376963															3.21e-09	4.68e-06	8.14e-05	1.3e-06	0.465796	0.000234217	2.99e-12	0.494332	0.00238784	0	0	0	0	0	0	0	0	0	0
3	1810	-0.0349499	-0.0222341		-0.0287001	0.00148503															6.16e-10	5.07e-05	9.24e-05	3.11e-07	0.746789	6.06e-05	3.17e-13	0.0359284	7.42e-09	5.28e-13	6.66e-12	0	0	0	0	0	0	0	0
4	1820	-0.0321642	-0.0227946		-0.0291135	-0.00455295															1.62e-08	6.16e-05	0.0491196	1.26e-06	0.168467	0.000504986	5.81e-15	6.02e-05	5.11e-07	1.27e-13	3.62e-11	0	0	0	0	0	0	0	0
5	1830	-0.0299531	-0.0253437		-0.0297838	4.05e-05	0.0221713														1.92e-07	5.11e-05	7.13e-08	3.6e-06	0.990756	0.000150136	1.73e-11	3.99e-09	4.96e-07	1.27e-13	9.06e-21	0	0	0	0	0	0	0	0
6	1840	-0.0337902	-0.0261551	-0.0444359	-0.0309162	0.00233098	0.00746308		-0.0413623												4.58e-09	4.31e-05	4.95e-09	2.49e-07	0.52828	0.0419021	2.49e-10	7.12e-09	9.69e-13	4.12e-14	7.71e-18	0	0	0	0	0	0	0	0
7	1850	-0.0347552	-0.028243	-0.0462441	-0.0318965	-0.00273264	-0.00253134	-0.0414614	-0.0320267	-0.0131336			-0.00118157					-0.0172873	-0.049866	-0.0453743	8.11e-08	1.91e-05	1.83e-09	8.82e-08	0.460163	0.368429	1.84e-07	8.35e-08	2.98e-13	2.34e-14	1.85e-15	0.575193	0.025731	0	0.0018301	6.16e-09	1.42e-11	1.37e-09	9.42e-14
8	1860	-0.037968	-0.0297469	-0.0446537	-0.0325621	-0.00450113	-0.00514462	-0.0449543	-0.0323722	0.000991525			-0.00985533	0.00573339	0.0168729	-0.00243496	-0.0300801	0.00130638	-0.043741	-0.031836	2.76e-09	1.58e-05	3.28e-09	2.79e-08	0.200354	0.0378974	3.81e-12	4.02e-07	0.600356	2.83e-14	3.25e-14	0.00114699	0.477376	1.79e-05	0.807503	4.77e-05	0.863881	6.02e-10	5.14e-10
9	1870	-0.0386288	-0.0287267	-0.0412517	-0.0334011	-0.007776	-0.0123605	-0.0422237	-0.0331103	-0.0110221	-0.0514073		-0.00745441	-0.000859755	-0.0262937	-0.02731	-0.0269642	-0.019436	-0.0244219	-0.0235083	8.54e-09	3.81e-05	1.71e-09	2.91e-08	0.0326136	5.18e-05	2e-13	2.97e-07	1.34e-05	4.71e-15	1.44e-14	0.00546162	0.89143	4.91e-09	0.00030167	6.7e-05	0.000336251	0.0109262	6.25e-06
10	1880	-0.0377073	-0.0280765	-0.0401232	-0.0334467	-0.0118741	-0.00997422	-0.037649	-0.0328664	-0.0176558	-0.0468474		-0.00831735	-0.00661399	-0.00466672	-0.00149543	-0.0228337	-0.0254602	-0.0161279	-0.027957	1.95e-08	7.33e-05	4.84e-09	2.97e-08	0.00164547	0.00106242	1.19e-14	2.99e-07	1.41e-06	1.59e-14	1.75e-14	0.000774084	0.315703	2.06e-06	0.841543	0.00166375	1.57e-06	0.0503031	3.61e-06
11	1890	-0.0366185	-0.0279718	-0.0399708	-0.033845	-0.0153962	-0.0230529	-0.0361016	-0.0301088	-0.0228631	-0.0403181		-0.00817097	-0.0246914	-0.0166129	-0.00269241	-0.0271985	-0.0242918	-0.0336805	-0.0341363	4.31e-08	8.98e-05	6.19e-09	2.64e-08	0.000252734	2.46e-08	4.09e-13	2.69e-07	8.81e-08	9.44e-11	6.49e-11	7.99e-05	8.68e-05	5.45e-06	0.697916	0.000982382	7.04e-06	3.93e-07	1.26e-05
12	1900	-0.0380992	-0.0312472	-0.0371361	-0.0349792	-0.0160542	-0.01593	-0.0332941	-0.030815	-0.0198539	-0.0406385	-0.0341642	-0.00619076	-0.0305614	-0.020423	-0.0104351	-0.028369	-0.0276281	-0.0374725	-0.0383867	1.45e-08	3.42e-06	7.39e-09	8.44e-09	0.000278069	0.000153927	2.2e-11	5.19e-07	1.31e-07	1.65e-10	4.78e-13	5.81e-05	4.46e-08	6.88e-08	0.157498	0.000576676	1.62e-06	7.27e-10	5.55e-06
13	1910	-0.0378455	-0.0268219	-0.0342484	-0.0353778	-0.0186933	-0.0162593	-0.0332419	-0.0267346	-0.0177107	-0.0363794	-0.0335975	-0.0101414	-0.0353096	-0.0216446	-0.00451044	-0.0240913	-0.0241601	-0.0422337	-0.0446485	1.07e-08	4.83e-05	5.95e-08	5.51e-09	0.000118532	0.00044698	2.9e-10	7.79e-07	8.28e-06	1.47e-08	1.48e-12	4.62e-10	6.01e-09	3.83e-09	0.570514	0.0134478	0.000204024	3.44e-13	6.94e-08
14	1920	-0.0364566	-0.0228483	-0.0321178	-0.0391068	-0.0207985	-0.0132073	-0.0326372	-0.0278712	-0.0183215	-0.0349646	-0.0317794	-0.0117845	-0.034778	-0.0272892	-0.0138034	-0.030763	-0.0249986	-0.0346047	-0.0355869	3.76e-08	0.000507381	4.72e-08	6.33e-10	7.06e-05	0.00483853	2.62e-09	6.66e-06	1.42e-05	1.12e-07	3e-12	5.16e-07	4.37e-08	8.2e-10	0.122256	4.06e-05	0.000263238	8.06e-09	0.000111404
15	1930	-0.0371284	-0.015066	-0.0256741	-0.0412109	-0.0227298	-0.0201124	-0.0335815	-0.0264316	-0.0207625	-0.0357628	-0.0286023	-0.00836052	-0.0333046	-0.0258593	-0.0221069	-0.0329084	-0.0262466	-0.0362212	-0.038189	2.13e-08	0.0156256	2.11e-06	4.63e-11	2.74e-05	0.000300234	2.07e-08	3.91e-05	1.64e-05	1.4e-07	5.38e-10	0.000182011	5.05e-08	3.97e-07	0.00135865	1.05e-05	0.000214613	5.33e-12	9.86e-07
16	1940	-0.0369377	-0.0118244	-0.0211415	-0.0411781	-0.0226405	-0.00611977	-0.0337922	-0.0247301	-0.0206681	-0.0370439	-0.0292252	-0.0021893	-0.0339687	-0.0273019	-0.020157	-0.0330877	-0.0268286	-0.0335712	-0.0342669	2.14e-08	0.0601781	2.13e-05	4.23e-11	2.22e-05	0.410823	9.21e-09	7.24e-05	4.93e-05	9.3e-08	1.32e-09	0.292133	7.35e-09	3.44e-08	0.00730318	1.61e-05	7.85e-05	1.25e-11	1.16e-06
17	1950	-0.0381519	-0.00902241	-0.015792	-0.042624	-0.0212718	-0.00923612	-0.0333141	-0.0215026	-0.0232478	-0.0390076	-0.0296929	-0.000414032	-0.0344672	-0.0244702	-0.0291607	-0.0360513	-0.0308748	-0.0185133	-0.0302773	1.83e-09	0.13848	0.000119259	1.46e-11	0.000105281	0.186304	1.73e-08	0.000411197	7.42e-05	1.08e-07	8.67e-09	0.856412	1.61e-12	1.45e-05	0.000126988	3.37e-06	3.83e-05	1.18e-07	8.81e-05
18	1970	-0.0363668	-0.000908813	0.0057439	-0.0445152	-0.0187958	-0.0190323	-0.0332849	-0.0135848	-0.0261153	-0.0429632	-0.0285048	0.00269809	-0.0306921	-0.0254291	-0.0411549	-0.0379719	-0.0318256	-0.0228814	-0.0275928	5.74e-09	0.891821	0.0169017	1.6e-12	0.000804796	0.0104864	5.43e-08	0.0146601	0.00018024	5.57e-08	6.3e-08	0.297694	1.25e-11	4.86e-05	4.13e-11	4.47e-07	3.43e-05	9.66e-10	0.000440089
19	1980	-0.0353228	-0.00285839	0.00894558	-0.0428511	-0.0173264	-0.0191633	-0.0330075	-0.0120134	-0.0264322	-0.0433797	-0.0305914	0.00353321	-0.0329372	-0.027664	-0.0426223	-0.0404321	-0.0310852	-0.0268944	-0.0195105	1.96e-08	0.664716	0.000675596	2.56e-12	0.00135117	0.0105187	4.24e-08	0.0190607	0.000196215	2.02e-08	4.34e-09	0.208738	4.03e-10	5.79e-05	1.33e-11	1.97e-07	5.23e-05	1.4e-12	0.0113368
20	1990	-0.034233	-0.00375277	0.0159595	-0.0421963	-0.0171013	-0.0164298	-0.0337124	-0.0133092	-0.0274382	-0.0441037	-0.0298988	0.0023869	-0.0313999	-0.0269699	-0.0461837	-0.0388964	-0.0313667	-0.0284447	-0.0172859	5.13e-08	0.552164	1.11e-06	1.61e-12	0.00126867	0.0318882	2.12e-08	0.0123131	0.000176162	1.69e-08	9.16e-09	0.412668	5.61e-09	0.000101699	1.47e-13	1.6e-06	6.13e-05	1.64e-13	0.021935
21	2000	-0.0335157	-0.00171315	0.0159856	-0.0419151	-0.015449	-0.0204421	-0.0346471	-0.015717	-0.0271804	-0.0444922	-0.0301693	-0.000399127	-0.037658	-0.0260729	-0.0467627	-0.0398702	-0.0317425	-0.0374675	-0.0132737	7.58e-08	0.786531	3.52e-06	2.1e-12	0.00263007	0.0066968	2.48e-08	0.00285758	0.000205278	4.86e-09	4.99e-09	0.892688	6.96e-10	0.000282909	3.83e-12	2.27e-07	8.3e-05	8.05e-18	0.0892307
22	2010	-0.0325444	-0.00473524	0.0212357	-0.0419632	-0.0152053	-0.00981223	-0.0333315	-0.01743	-0.0288959	-0.0441039	-0.0303846	0.00114307	-0.0387446	-0.0261175	-0.0480109	-0.0398284	-0.0328031	-0.0394112	-0.0126232	1.75e-07	0.43061	4.67e-10	2.72e-12	0.00200532	0.14829	1.6e-08	0.000267921	8.52e-05	1.68e-09	4.96e-08	0.676692	5.37e-10	0.000380044	1.99e-16	1.17e-07	4.06e-05	1.26e-17	0.121041

## Sheet: SFig4
DMR (km)	COUNT	pdf (%)	cdf (%)
0	571168	7.3	7.3
1	930005	11.9	19.3
2	838841	10.8	30.1
3	597401	7.7	37.7
4	545736	7	44.7
5	684132	8.8	53.5
6	452084	5.8	59.3
7	476237	6.1	65.5
8	420501	5.4	70.9
9	328113	4.2	75.1
10	292986	3.8	78.8
11	219714	2.8	81.7
12	213985	2.7	84.4
13	185795	2.4	86.8
14	137199	1.8	88.6
15	114707	1.5	90
16	94568	1.2	91.2
17	89081	1.1	92.4
18	73663	0.9	93.3
19	59586	0.8	94.1
20	49428	0.6	94.7
21	410323	5.3	100

[truncated: 3 more sheets: SFig5_a, SFig5_b, SFig6]
